# Supplementary material for: The Value of Ultrasound for Detecting and Following Subclinical Interstitial Lung Disease in Systemic Sclerosis
Source: Tomography. 2024 Apr 3;10(4):521–32. doi: 10.3390/tomography10040041 (PMC11054173; doi:10.3390/tomography10040041)
Supplement: Supplementary file 1 [file tomography-10-00041-s001.zip]

Archive with 1 entries (1 files):
- tomography-2823156-supplementary.pdf
